# Supplementary material for: Genomic epidemiology of SARS- CoV-2 Omicron variants in the Republic of Korea
Source: Sci Rep. 2022 Dec 27;12:22414. doi: 10.1038/s41598-022-26803-w (PMC9793390; doi:10.1038/s41598-022-26803-w)
Supplement: Supplementary file 1 — Supplementary Information. [file 41598_2022_26803_MOESM1_ESM.zip]

Archive with 6 entries (6 files):
- Supplementary Information and figures.docx
- Supplementary Table S1.xlsx
- Supplementary Table S2.docx
- Supplementary Video S1.mp4
- Supplementary Video S2.mp4
- Supplementary Video S3.mp4
