# Supplementary material for: Genomic epidemiology of SARS- CoV-2 Omicron variants in the Republic of Korea
Source: Sci Rep. 2022 Dec 27;12:22414. doi: 10.1038/s41598-022-26803-w (PMC9793390; doi:10.1038/s41598-022-26803-w)
Supplement: Supplementary file 1 — Supplementary Information. [file 41598_2022_26803_MOESM1_ESM.zip › Supplementary Table S1.xlsx]

## Sheet: Omicron
Table S1. List of South Korean SARS-CoV-2 strains used in this study and their metadata.
Strain name	GISAID ID	Confirm date	Location in Korea	Travel History	PANGO lineage	KR subgroup	Cluster
hCoV-19/South Korea/KDCA26510/2022	EPI_ISL_8998341	2022-01-09	Daegu	None	BA.1.1	Kor-O1	72
hCoV-19/South Korea/KDCA18124/2021	EPI_ISL_6959926	2021-11-24	Gyeonggi-do	None	BA.1	Outgroup	50
hCoV-19/South Korea/KDCA18125/2021	EPI_ISL_6959935	2021-11-25	Incheon	None	BA.1	Outgroup	52
hCoV-19/South Korea/KDCA18126/2021	EPI_ISL_6959993	2021-11-29	Incheon	None	BA.1	Kor-O2	13
hCoV-19/South Korea/KDCA26004/2021	EPI_ISL_8836913	2021-11-29	Incheon	None	BA.1	QC out
hCoV-19/South Korea/KDCA26000/2021	EPI_ISL_8836916	2021-11-30	Incheon	None	BA.1	Kor-O2	13
hCoV-19/South Korea/KDCA26001/2021	EPI_ISL_8836896	2021-11-30	Incheon	None	BA.1	Kor-O2	13
hCoV-19/South Korea/KDCA26002/2021	EPI_ISL_8836925	2021-11-30	Incheon	None	BA.1	Kor-O2	13
hCoV-19/South Korea/KDCA18137/2021	EPI_ISL_7406117	2021-12-01	Incheon	None	BA.1	Kor-O2	13
hCoV-19/South Korea/KDCA25901/2021	EPI_ISL_8617617	2021-12-01	Incheon	None	BA.1	Kor-O2	13
hCoV-19/South Korea/KDCA25902/2021	EPI_ISL_8617618	2021-12-01	Incheon	None	BA.1	Kor-O2	13
hCoV-19/South Korea/KDCA25903/2021	EPI_ISL_8617619	2021-12-01	Incheon	None	BA.1	Kor-O2	13
hCoV-19/South Korea/KDCA25908/2021	EPI_ISL_8617624	2021-12-01	Incheon	None	BA.1	Kor-O2	13
hCoV-19/South Korea/KDCA25909/2021	EPI_ISL_8617625	2021-12-01	Incheon	None	BA.1	Kor-O2	13
hCoV-19/South Korea/KDCA25916/2021	EPI_ISL_8617632	2021-12-01	Seoul	None	BA.1	Kor-O2	13
hCoV-19/South Korea/KDCA25917/2021	EPI_ISL_8617633	2021-12-01	Gyeonggi-do	None	BA.1	Kor-O2	13
hCoV-19/South Korea/KDCA25918/2021	EPI_ISL_8617634	2021-12-01	Gyeonggi-do	None	BA.1	Kor-O2	13
hCoV-19/South Korea/KDCA18138/2021	EPI_ISL_7406118	2021-12-02	Incheon	None	BA.1	Kor-O2	13
hCoV-19/South Korea/KDCA25900/2021	EPI_ISL_8617616	2021-12-02	Seoul	None	BA.1	Kor-O2	13
hCoV-19/South Korea/KDCA25904/2021	EPI_ISL_8617620	2021-12-02	Incheon	None	BA.1	Kor-O2	13
hCoV-19/South Korea/KDCA25919/2021	EPI_ISL_8617635	2021-12-02	Incheon	None	BA.1	Kor-O2	13
hCoV-19/South Korea/KDCA25920/2021	EPI_ISL_8617636	2021-12-02	Incheon	None	BA.1	Kor-O2	13
hCoV-19/South Korea/KDCA25921/2021	EPI_ISL_8617637	2021-12-02	Seoul	None	BA.1	Kor-O2	13
hCoV-19/South Korea/KDCA25994/2021	EPI_ISL_8836898	2021-12-02	Seoul	None	BA.1	QC out
hCoV-19/South Korea/KDCA18139/2021	EPI_ISL_7406119	2021-12-03	Incheon	None	BA.1	Kor-O2	13
hCoV-19/South Korea/KDCA18140/2021	EPI_ISL_7406124	2021-12-03	Incheon	None	BA.1	Kor-O2	13
hCoV-19/South Korea/KDCA18141/2021	EPI_ISL_7406125	2021-12-03	Travel	Mozambique	BA.1	Outgroup	48
hCoV-19/South Korea/KDCA25905/2021	EPI_ISL_8617621	2021-12-03	Incheon	None	BA.1	Kor-O2	13
hCoV-19/South Korea/KDCA25906/2021	EPI_ISL_8617622	2021-12-03	Incheon	None	BA.1	Kor-O2	13
hCoV-19/South Korea/KDCA25907/2021	EPI_ISL_8617623	2021-12-03	Incheon	None	BA.1	Kor-O2	13
hCoV-19/South Korea/KDCA23377/2021	EPI_ISL_8192576	2021-12-04	Seoul	None	BA.1	Kor-O2	13
hCoV-19/South Korea/KDCA23378/2021	EPI_ISL_8192577	2021-12-04	Seoul	None	BA.1	Kor-O2	13
hCoV-19/South Korea/KDCA25910/2021	EPI_ISL_8617626	2021-12-04	Chungcheongbuk-do	None	BA.1	Kor-O2	13
hCoV-19/South Korea/KDCA25911/2021	EPI_ISL_8617627	2021-12-04	Incheon	None	BA.1	Kor-O2	13
hCoV-19/South Korea/KDCA25912/2021	EPI_ISL_8617628	2021-12-04	Incheon	None	BA.1	Kor-O2	13
hCoV-19/South Korea/KDCA25913/2021	EPI_ISL_8617629	2021-12-04	Incheon	None	BA.1	Kor-O2	13
hCoV-19/South Korea/KDCA18145/2021	EPI_ISL_7406126	2021-12-05	Travel	South Africa	BA.1	Outgroup	33
hCoV-19/South Korea/KDCA25914/2021	EPI_ISL_8617630	2021-12-05	Incheon	None	BA.1	Kor-O2	13
hCoV-19/South Korea/KDCA25915/2021	EPI_ISL_8617631	2021-12-05	Incheon	None	BA.1	Kor-O2	13
hCoV-19/South Korea/KDCA25976/2021	EPI_ISL_8836931	2021-12-05	Jeollabuk-do	None	BA.1.1	Outgroup	114
hCoV-19/South Korea/KDCA25992/2021	EPI_ISL_8836901	2021-12-05	Travel	South Africa	BA.1	QC out
hCoV-19/South Korea/KDCA25993/2021	EPI_ISL_8836902	2021-12-05	Travel		BA.1	QC out
hCoV-19/South Korea/KDCA23395/2021	EPI_ISL_8192588	2021-12-06	Jeollabuk-do	None	BA.1.1	Kor-O3	97
hCoV-19/South Korea/KDCA23397/2021	EPI_ISL_8192590	2021-12-06	Seoul	None	BA.1	Kor-O2	13
hCoV-19/South Korea/KDCA23400/2021	EPI_ISL_8192593	2021-12-06	Jeollabuk-do	None	BA.1.1	Kor-O3	97
hCoV-19/South Korea/KDCA25922/2021	EPI_ISL_8617638	2021-12-06	Jeollabuk-do	None	BA.1.1	Kor-O3	97
hCoV-19/South Korea/KDCA25923/2021	EPI_ISL_8617639	2021-12-06	Jeollabuk-do	None	BA.1.1	Kor-O3	97
hCoV-19/South Korea/KDCA25924/2021	EPI_ISL_8617640	2021-12-06	Jeollabuk-do	None	BA.1.1	Kor-O3	97
hCoV-19/South Korea/KDCA25925/2021	EPI_ISL_8617641	2021-12-06	Jeollabuk-do	None	BA.1.1	Kor-O3	97
hCoV-19/South Korea/KDCA23417/2021	EPI_ISL_8192608	2021-12-07	Incheon	None	BA.1	Kor-O2	13
hCoV-19/South Korea/KDCA25982/2021	EPI_ISL_8836882	2021-12-07	Incheon	None	BA.1	Kor-O2	13
hCoV-19/South Korea/KDCA25983/2021	EPI_ISL_8836892	2021-12-07	Incheon	None	BA.1	Kor-O2	13
hCoV-19/South Korea/KDCA25984/2021	EPI_ISL_8836881	2021-12-07	Incheon	None	BA.1	Kor-O2	13
hCoV-19/South Korea/KDCA25985/2021	EPI_ISL_8836927	2021-12-07	Incheon	None	BA.1	Outgroup	8
hCoV-19/South Korea/KDCA25986/2021	EPI_ISL_8836899	2021-12-07	Incheon	None	BA.1	QC out
hCoV-19/South Korea/KDCA25987/2021	EPI_ISL_8836903	2021-12-07	Incheon	None	BA.1.1	QC out
hCoV-19/South Korea/KDCA25988/2021	EPI_ISL_8836891	2021-12-07	Incheon	None	BA.1	Kor-O2	13
hCoV-19/South Korea/KDCA25989/2021	EPI_ISL_8836923	2021-12-07	Incheon	None	BA.1	Outgroup	8
hCoV-19/South Korea/KDCA26098/2021	EPI_ISL_8885863	2021-12-07	Seoul	None	BA.1.1	Kor-O3	97
hCoV-19/South Korea/KDCA26101/2021	EPI_ISL_8885864	2021-12-07	Jeollabuk-do	None	BA.1.1	Kor-O3	97
hCoV-19/South Korea/KDCA26102/2021	EPI_ISL_8885865	2021-12-07	Jeollabuk-do	None	BA.1.1	Kor-O3	97
hCoV-19/South Korea/KDCA26103/2021	EPI_ISL_8885866	2021-12-07	Jeollabuk-do	None	BA.1.1	Kor-O3	97
hCoV-19/South Korea/KDCA23441/2021	EPI_ISL_8192626	2021-12-08	Incheon	None	BA.1	Kor-O2	13
hCoV-19/South Korea/KDCA23471/2021	EPI_ISL_8192654	2021-12-08	Incheon	None	BA.1	Kor-O2	13
hCoV-19/South Korea/KDCA25927/2021	EPI_ISL_8617644	2021-12-08	Jeollanam-do	None	BA.1.1	Kor-O3	97
hCoV-19/South Korea/KDCA25928/2021	EPI_ISL_8617645	2021-12-08	Jeollabuk-do	None	BA.1.1	Kor-O3	97
hCoV-19/South Korea/KDCA25929/2021	EPI_ISL_8617646	2021-12-08	Jeollabuk-do	None	BA.1.1	Kor-O3	97
hCoV-19/South Korea/KDCA25930/2021	EPI_ISL_8617647	2021-12-08	Jeollabuk-do	None	BA.1.1	Kor-O3	97
hCoV-19/South Korea/KDCA25931/2021	EPI_ISL_8617648	2021-12-08	Jeollanam-do	None	BA.1.1	Kor-O3	97
hCoV-19/South Korea/KDCA25975/2021	EPI_ISL_8836919	2021-12-08	Travel	Russia	BA.1	Outgroup	48
hCoV-19/South Korea/KDCA25990/2021	EPI_ISL_8836880	2021-12-08	Travel	Nigeria	BA.1.1	Outgroup	86
hCoV-19/South Korea/KDCA25991/2021	EPI_ISL_8836889	2021-12-08	Travel	South Africa	BA.1	Outgroup	51
hCoV-19/South Korea/KDCA26097/2021	EPI_ISL_8885867	2021-12-08	Incheon	None	BA.1	Kor-O2	13
hCoV-19/South Korea/KDCA25926/2021	EPI_ISL_8617642	2021-12-09	Jeollanam-do	None	BA.1.1	Kor-O3	97
hCoV-19/South Korea/KDCA26099/2021	EPI_ISL_8885868	2021-12-09	Jeollabuk-do	None	BA.1.1	Kor-O3	97
hCoV-19/South Korea/KDCA26100/2021	EPI_ISL_8885869	2021-12-09	Jeollabuk-do	None	BA.1.1	Kor-O3	97
hCoV-19/South Korea/KDCA25973/2021	EPI_ISL_8836905	2021-12-10	Seoul	None	BA.1.1	QC out
hCoV-19/South Korea/KDCA26104/2021	EPI_ISL_8885870	2021-12-10	Incheon	None	BA.1	Kor-O2	13
hCoV-19/South Korea/KDCA25932/2021	EPI_ISL_8617649	2021-12-11	Jeollanam-do	None	BA.1.1	Kor-O3	97
hCoV-19/South Korea/KDCA25933/2021	EPI_ISL_8617650	2021-12-11	Jeollanam-do	None	BA.1.1	Kor-O3	97
hCoV-19/South Korea/KDCA25971/2021	EPI_ISL_8836921	2021-12-11	Seoul	None	BA.1.1	Outgroup	112
hCoV-19/South Korea/KDCA26107/2021	EPI_ISL_8885872	2021-12-11	Incheon	None	BA.1.1	Kor-O3	97
hCoV-19/South Korea/KDCA25967/2021	EPI_ISL_8836926	2021-12-12	Seoul	None	BA.1	Outgroup	40
hCoV-19/South Korea/KDCA25968/2021	EPI_ISL_8836904	2021-12-12	Seoul	None	BA.1.1	Outgroup	83
hCoV-19/South Korea/KDCA25970/2021	EPI_ISL_8836883	2021-12-12	Gyeonggi-do	None	BA.1.1	Outgroup	94
hCoV-19/South Korea/KDCA25972/2021	EPI_ISL_8836893	2021-12-12	Seoul	None	BA.1	Outgroup	62
hCoV-19/South Korea/KDCA26105/2021	EPI_ISL_8885973	2021-12-12	Incheon	None	BA.1	Kor-O2	13
hCoV-19/South Korea/KDCA26106/2021	EPI_ISL_8885871	2021-12-12	Incheon	None	BA.1	Kor-O2	13
hCoV-19/South Korea/KDCA26108/2021	EPI_ISL_8885873	2021-12-12	Jeollanam-do	None	BA.1.1	Kor-O3	97
hCoV-19/South Korea/KDCA26109/2021	EPI_ISL_8885874	2021-12-12	Jeollanam-do	None	BA.1.1	Kor-O3	97
hCoV-19/South Korea/KDCA26110/2021	EPI_ISL_8885875	2021-12-12	Jeollabuk-do	None	BA.1.1	Kor-O3	97
hCoV-19/South Korea/KDCA25965/2021	EPI_ISL_8836918	2021-12-13	Gyeonggi-do	None	BA.1	Outgroup	9
hCoV-19/South Korea/KDCA25969/2021	EPI_ISL_8836932	2021-12-13	Seoul	None	BA.1	Outgroup	67
hCoV-19/South Korea/KDCA26111/2021	EPI_ISL_8885876	2021-12-13	Jeollanam-do	None	BA.1.1	Kor-O3	97
hCoV-19/South Korea/KDCA25961/2021	EPI_ISL_8836922	2021-12-14	Gyeonggi-do	None	BA.1	QC out
hCoV-19/South Korea/KDCA25964/2021	EPI_ISL_8836894	2021-12-14	Seoul	None	BA.1.1	Outgroup	106
hCoV-19/South Korea/KDCA25966/2021	EPI_ISL_8836907	2021-12-14	Seoul	None	BA.1.1	Outgroup	112
hCoV-19/South Korea/KDCA26112/2021	EPI_ISL_8885877	2021-12-14	Jeollanam-do	None	BA.1.1	Kor-O3	97
hCoV-19/South Korea/KDCA26113/2021	EPI_ISL_8885878	2021-12-14	Jeollanam-do	None	BA.1.1	Kor-O3	97
hCoV-19/South Korea/KDCA25813/2021	EPI_ISL_8617540	2021-12-15	Seoul	None	BA.1	Outgroup	57
hCoV-19/South Korea/KDCA25962/2021	EPI_ISL_8836917	2021-12-15	Seoul	None	BA.1	Outgroup	19
hCoV-19/South Korea/KDCA25963/2021	EPI_ISL_8836895	2021-12-15	Seoul	None	BA.1	Outgroup	58
hCoV-19/South Korea/KDCA25974/2021	EPI_ISL_8836906	2021-12-15	Travel	Namibia	BA.1	Outgroup	7
hCoV-19/South Korea/KDCA26114/2021	EPI_ISL_8885879	2021-12-15	Gwangju	None	BA.1.1	Kor-O3	97
hCoV-19/South Korea/KDCA26120/2021	EPI_ISL_8885880	2021-12-15	Jeollabuk-do	None	BA.1.1	Kor-O3	97
hCoV-19/South Korea/KDCA26121/2021	EPI_ISL_8885881	2021-12-15	Jeollabuk-do	None	BA.1.1	Kor-O3	97
hCoV-19/South Korea/KDCA26125/2021	EPI_ISL_8885882	2021-12-16	Jeollabuk-do	None	BA.1.1	Kor-O3	97
hCoV-19/South Korea/KDCA26117/2021	EPI_ISL_8885886	2021-12-17	Jeollabuk-do	None	BA.1.1	Kor-O3	97
hCoV-19/South Korea/KDCA26118/2021	EPI_ISL_8885883	2021-12-17	Jeollabuk-do	None	BA.1.1	Kor-O3	97
hCoV-19/South Korea/KDCA25934/2021	EPI_ISL_8617651	2021-12-18	Jeollabuk-do	None	BA.1.1	Kor-O3	97
hCoV-19/South Korea/KDCA25935/2021	EPI_ISL_8617652	2021-12-18	Jeollabuk-do	None	BA.1.1	Kor-O3	97
hCoV-19/South Korea/KDCA25936/2021	EPI_ISL_8617653	2021-12-18	Jeollabuk-do	None	BA.1.1	Kor-O3	97
hCoV-19/South Korea/KDCA26115/2021	EPI_ISL_8885884	2021-12-18	Jeollabuk-do	None	BA.1.1	Kor-O3	97
hCoV-19/South Korea/KDCA26116/2021	EPI_ISL_8885885	2021-12-18	Jeollabuk-do	None	BA.1.1	Kor-O3	97
hCoV-19/South Korea/KDCA26119/2021	EPI_ISL_8885887	2021-12-18	Jeollabuk-do	None	BA.1.1	Kor-O3	97
hCoV-19/South Korea/KDCA25851/2021	EPI_ISL_8617566	2021-12-20	Gyeongsangnam-do	None	BA.1.1	Outgroup	126
hCoV-19/South Korea/KDCA25960/2021	EPI_ISL_8836884	2021-12-20	Jeollabuk-do	None	BA.1.1	Kor-O3	97
hCoV-19/South Korea/KDCA26122/2021	EPI_ISL_8885888	2021-12-20	Jeollabuk-do	None	BA.1.1	Kor-O3	97
hCoV-19/South Korea/KDCA26123/2021	EPI_ISL_8885889	2021-12-20	Jeollabuk-do	None	BA.1.1	Kor-O3	97
hCoV-19/South Korea/KDCA26124/2021	EPI_ISL_8885890	2021-12-20	Jeollabuk-do	None	BA.1	Outgroup	18
hCoV-19/South Korea/KDCA26126/2021	EPI_ISL_8885891	2021-12-20	Jeollabuk-do	None	BA.1.1	Kor-O3	97
hCoV-19/South Korea/KDCA25809/2021	EPI_ISL_8617538	2021-12-21	Gyeonggi-do	None	B.1.1.529	QC out
hCoV-19/South Korea/KDCA25814/2021	EPI_ISL_8617541	2021-12-21	Gyeonggi-do	None	BA.1	Outgroup	55
hCoV-19/South Korea/KDCA26127/2021	EPI_ISL_8885892	2021-12-21	Incheon	None	BA.1	Kor-O2	13
hCoV-19/South Korea/KDCA26166/2021	EPI_ISL_8885972	2021-12-21	Gyeongsangnam-do	None	BA.1	Outgroup	43
hCoV-19/South Korea/KDCA26264/2021	EPI_ISL_8929324	2021-12-21	Gyeonggi-do	None	BA.1.1	Kor-O1	72
hCoV-19/South Korea/KDCA25958/2021	EPI_ISL_8836930	2021-12-22	Gyeonggi-do	None	BA.1.1	Kor-O1	72
hCoV-19/South Korea/KDCA25959/2021	EPI_ISL_8836910	2021-12-22	Jeollanam-do	None	BA.1.1	Outgroup	114
hCoV-19/South Korea/KDCA26195/2021	EPI_ISL_8885893	2021-12-22	Gwangwon-do	None	BA.1	Kor-O2	13
hCoV-19/South Korea/KDCA26265/2021	EPI_ISL_8929325	2021-12-22	Gyeonggi-do	None	BA.1.1	Kor-O1	72
hCoV-19/South Korea/KDCA26266/2021	EPI_ISL_8929326	2021-12-22	Gyeonggi-do	None	BA.1.1	Kor-O1	72
hCoV-19/South Korea/KDCA26267/2021	EPI_ISL_8929327	2021-12-22	Gyeonggi-do	None	BA.1.1	Kor-O1	72
hCoV-19/South Korea/KDCA26268/2021	EPI_ISL_8929328	2021-12-22	Gyeonggi-do	None	BA.1.1	Kor-O1	72
hCoV-19/South Korea/KDCA25829/2021	EPI_ISL_8617550	2021-12-23	Ulsan	None	BA.1	QC out
hCoV-19/South Korea/KDCA25834/2021	EPI_ISL_8617553	2021-12-23	Seoul	None	BA.1.1	Outgroup	16
hCoV-19/South Korea/KDCA25835/2021	EPI_ISL_8617555	2021-12-23	Gyeonggi-do	None	BA.1	Outgroup	65
hCoV-19/South Korea/KDCA25836/2021	EPI_ISL_8617556	2021-12-23	Gyeonggi-do	None	BA.1	Outgroup	30
hCoV-19/South Korea/KDCA25838/2021	EPI_ISL_8617558	2021-12-23	Seoul	None	BA.1	Outgroup	59
hCoV-19/South Korea/KDCA25840/2021	EPI_ISL_8617559	2021-12-23	Seoul	None	BA.1.1	Outgroup	105
hCoV-19/South Korea/KDCA25953/2021	EPI_ISL_8836915	2021-12-23	Gwangwon-do	None	BA.1	Kor-O2	13
hCoV-19/South Korea/KDCA25956/2021	EPI_ISL_8836924	2021-12-23	Gyeonggi-do	None	BA.1.1	Kor-O1	72
hCoV-19/South Korea/KDCA25957/2021	EPI_ISL_8836914	2021-12-23	Gwangwon-do	None	BA.1	Kor-O2	13
hCoV-19/South Korea/KDCA26332/2021	EPI_ISL_8998187	2021-12-23	Travel	United Kingdom	BA.1	Outgroup	24
hCoV-19/South Korea/KDCA25816/2021	EPI_ISL_8617542	2021-12-24	Travel	Morocco	BA.1	Outgroup	37
hCoV-19/South Korea/KDCA25831/2021	EPI_ISL_8617552	2021-12-24	Chungcheongbuk-do	None	BA.1	Outgroup	42
hCoV-19/South Korea/KDCA25845/2021	EPI_ISL_8617562	2021-12-24	Seoul	None	BA.1	Outgroup	36
hCoV-19/South Korea/KDCA25954/2021	EPI_ISL_8836920	2021-12-24	Gwangwon-do	None	BA.1	Kor-O2	13
hCoV-19/South Korea/KDCA26174/2021	EPI_ISL_8885894	2021-12-24	Gyeonggi-do	None	BA.1	Outgroup	54
hCoV-19/South Korea/KDCA26176/2021	EPI_ISL_8885895	2021-12-24	Jeollabuk-do	None	BA.1.1	Kor-O3	97
hCoV-19/South Korea/KDCA26177/2021	EPI_ISL_8885896	2021-12-24	Jeollabuk-do	None	BA.1.1	Kor-O3	97
hCoV-19/South Korea/KDCA26179/2021	EPI_ISL_8885897	2021-12-24	Jeollabuk-do	None	BA.1.1	Kor-O1	72
hCoV-19/South Korea/KDCA26194/2021	EPI_ISL_8885898	2021-12-24	Gwangwon-do	None	BA.1	Kor-O2	13
hCoV-19/South Korea/KDCA26325/2021	EPI_ISL_8998184	2021-12-24	Incheon	None	BA.1.1	Outgroup	89
hCoV-19/South Korea/KDCA26333/2021	EPI_ISL_8998188	2021-12-24	Travel	United States	BA.1.1	Outgroup	109
hCoV-19/South Korea/KDCA25819/2021	EPI_ISL_8617544	2021-12-25	Travel	Ethiopia	BA.1	Outgroup	37
hCoV-19/South Korea/KDCA25949/2021	EPI_ISL_8836886	2021-12-25	Seoul	None	BA.1	Outgroup	24
hCoV-19/South Korea/KDCA25950/2021	EPI_ISL_8836885	2021-12-25	Gwangwon-do	None	BA.1	Kor-O2	13
hCoV-19/South Korea/KDCA25951/2021	EPI_ISL_8836900	2021-12-25	Gwangwon-do	None	BA.1	Outgroup	113
hCoV-19/South Korea/KDCA25955/2021	EPI_ISL_8836912	2021-12-25	Gyeonggi-do	None	BA.1.1	Kor-O1	72
hCoV-19/South Korea/KDCA26167/2021	EPI_ISL_8885899	2021-12-25	Busan	None	BA.1	Outgroup	52
hCoV-19/South Korea/KDCA26168/2021	EPI_ISL_8885900	2021-12-25	Busan	None	BA.1	Outgroup	25
hCoV-19/South Korea/KDCA26182/2021	EPI_ISL_8885901	2021-12-25	Jeollabuk-do	None	BA.1.1	Kor-O3	97
hCoV-19/South Korea/KDCA26183/2021	EPI_ISL_8885980	2021-12-25	Jeollabuk-do	None	BA.1.1	QC out
hCoV-19/South Korea/KDCA26193/2021	EPI_ISL_8885902	2021-12-25	Travel	Thailand	BA.1.1	Outgroup	101
hCoV-19/South Korea/KDCA26324/2021	EPI_ISL_8998183	2021-12-25	Gyeonggi-do	None	BA.1.1	Outgroup	110
hCoV-19/South Korea/KDCA25945/2021	EPI_ISL_8836888	2021-12-26	Daejeon	None	BA.1.1	QC out
hCoV-19/South Korea/KDCA25948/2021	EPI_ISL_8836890	2021-12-26	Seoul	None	BA.1	Outgroup	60
hCoV-19/South Korea/KDCA25952/2021	EPI_ISL_8836928	2021-12-26	Chungcheongnam-do	None	BA.1.1	Kor-O1	72
hCoV-19/South Korea/KDCA26131/2021	EPI_ISL_8885903	2021-12-26	Chungcheongnam-do	None	BA.1.1	Outgroup	78
hCoV-19/South Korea/KDCA26132/2021	EPI_ISL_8885904	2021-12-26	Gyeonggi-do	None	BA.1	Outgroup	31
hCoV-19/South Korea/KDCA26134/2021	EPI_ISL_8885905	2021-12-26	Daegu	None	BA.1.1	Outgroup	125
hCoV-19/South Korea/KDCA26136/2021	EPI_ISL_8885917	2021-12-26	Gyeonggi-do	None	BA.1.1	Outgroup	85
hCoV-19/South Korea/KDCA26160/2021	EPI_ISL_8885906	2021-12-26	Gyeongsangbuk-do	None	BA.1.1	Kor-O1	72
hCoV-19/South Korea/KDCA26172/2021	EPI_ISL_8885907	2021-12-26	Gyeongsangnam-do	None	BA.1	Outgroup	71
hCoV-19/South Korea/KDCA26180/2021	EPI_ISL_8885908	2021-12-26	Gwangju	None	BA.1.1	Kor-O3	97
hCoV-19/South Korea/KDCA26181/2021	EPI_ISL_8885909	2021-12-26	Jeollabuk-do	None	BA.1.1	Kor-O3	97
hCoV-19/South Korea/KDCA26184/2021	EPI_ISL_8885910	2021-12-26	Gwangju	None	BA.1.1	Kor-O3	97
hCoV-19/South Korea/KDCA26185/2021	EPI_ISL_8885911	2021-12-26	Gwangju	None	BA.1.1	Kor-O3	97
hCoV-19/South Korea/KDCA26186/2021	EPI_ISL_8885861	2021-12-26	Gwangju	None	BA.1.1	Kor-O3	97
hCoV-19/South Korea/KDCA26187/2021	EPI_ISL_8885912	2021-12-26	Gwangju	None	BA.1.1	Kor-O3	97
hCoV-19/South Korea/KDCA26198/2021	EPI_ISL_8885913	2021-12-26	Jeollabuk-do	None	BA.1.1	Kor-O3	97
hCoV-19/South Korea/KDCA26327/2021	EPI_ISL_8998185	2021-12-26	Gyeonggi-do	None	BA.1	Outgroup	24
hCoV-19/South Korea/KDCA26334/2021	EPI_ISL_8998189	2021-12-26	Travel	Hungary	BA.1	Outgroup	39
hCoV-19/South Korea/KDCA26130/2021	EPI_ISL_8885914	2021-12-27	Chungcheongbuk-do	None	BA.1.1	Outgroup	15
hCoV-19/South Korea/KDCA26133/2021	EPI_ISL_8885915	2021-12-27	Gyeonggi-do	None	BA.1	Outgroup	55
hCoV-19/South Korea/KDCA26135/2021	EPI_ISL_8885916	2021-12-27	Seoul	None	BA.1.1	Outgroup	127
hCoV-19/South Korea/KDCA26137/2021	EPI_ISL_8885918	2021-12-27	Gyeonggi-do	None	BA.1	Outgroup	28
hCoV-19/South Korea/KDCA26144/2021	EPI_ISL_8885919	2021-12-27	Seoul	None	BA.1.1	Outgroup	128
hCoV-19/South Korea/KDCA26145/2021	EPI_ISL_8885920	2021-12-27	Seoul	None	BA.1	Outgroup	23
hCoV-19/South Korea/KDCA26147/2021	EPI_ISL_8885921	2021-12-27	Seoul	None	BA.1	Outgroup	4
hCoV-19/South Korea/KDCA26148/2021	EPI_ISL_8885940	2021-12-27	Gyeonggi-do	None	BA.1	Outgroup	28
hCoV-19/South Korea/KDCA26155/2021	EPI_ISL_8885922	2021-12-27	Daegu	None	BA.1.1	Kor-O1	72
hCoV-19/South Korea/KDCA26156/2021	EPI_ISL_8885924	2021-12-27	Daegu	None	BA.1.1	Kor-O1	72
hCoV-19/South Korea/KDCA26157/2021	EPI_ISL_8885925	2021-12-27	Daegu	None	BA.1.1	Kor-O1	72
hCoV-19/South Korea/KDCA26158/2021	EPI_ISL_8885926	2021-12-27	Daegu	None	BA.1.1	Kor-O1	72
hCoV-19/South Korea/KDCA26159/2021	EPI_ISL_8885927	2021-12-27	Daegu	None	BA.1.1	Kor-O1	72
hCoV-19/South Korea/KDCA26169/2021	EPI_ISL_8885928	2021-12-27	Busan	None	BA.1	Outgroup	2
hCoV-19/South Korea/KDCA26171/2021	EPI_ISL_8885929	2021-12-27	Gyeongsangnam-do	None	BA.1	Outgroup	29
hCoV-19/South Korea/KDCA26178/2021	EPI_ISL_8885930	2021-12-27	Gwangju	None	BA.1.1	Kor-O3	97
hCoV-19/South Korea/KDCA26188/2021	EPI_ISL_8885931	2021-12-27	Gwangju	None	BA.1.1	Kor-O3	97
hCoV-19/South Korea/KDCA26196/2021	EPI_ISL_8885932	2021-12-27	Jeollanam-do	None	BA.1.1	Kor-O3	97
hCoV-19/South Korea/KDCA26197/2021	EPI_ISL_8885933	2021-12-27	Gwangju	None	BA.1.1	Kor-O3	97
hCoV-19/South Korea/KDCA26199/2021	EPI_ISL_8885934	2021-12-27	Gwangju	None	BA.1.1	Kor-O3	97
hCoV-19/South Korea/KDCA25946/2021	EPI_ISL_8836887	2021-12-28	Gyeonggi-do	None	BA.1.1	QC out
hCoV-19/South Korea/KDCA25947/2021	EPI_ISL_8836929	2021-12-28	Gyeonggi-do	None	BA.1.1	Outgroup	113
hCoV-19/South Korea/KDCA26128/2021	EPI_ISL_8885935	2021-12-28	Sejong	None	BA.1.1	Outgroup	77
hCoV-19/South Korea/KDCA26129/2021	EPI_ISL_8885936	2021-12-28	Chungcheongbuk-do	None	BA.1	Outgroup	27
hCoV-19/South Korea/KDCA26139/2021	EPI_ISL_8885937	2021-12-28	Jeollanam-do	None	BA.1.1	Kor-O3	97
hCoV-19/South Korea/KDCA26140/2021	EPI_ISL_8885938	2021-12-28	Jeollanam-do	None	BA.1.1	Kor-O3	97
hCoV-19/South Korea/KDCA26146/2021	EPI_ISL_8885939	2021-12-28	Seoul	None	BA.1	Outgroup	44
hCoV-19/South Korea/KDCA26200/2021	EPI_ISL_8885974	2021-12-28	Gwangju	None	BA.1.1	Kor-O3	97
hCoV-19/South Korea/KDCA26201/2021	EPI_ISL_8885941	2021-12-28	Gwangju	None	BA.1.1	Kor-O3	97
hCoV-19/South Korea/KDCA26213/2021	EPI_ISL_8929306	2021-12-28	Gyeonggi-do	None	BA.1.1	QC out
hCoV-19/South Korea/KDCA26331/2022	EPI_ISL_8998186	2021-12-28	Gyeonggi-do	None	BA.1.1	Kor-O1	72
hCoV-19/South Korea/KDCA26388/2021	EPI_ISL_8998232	2021-12-28	Daegu	None	BA.1.1	Kor-O1	72
hCoV-19/South Korea/KDCA25943/2021	EPI_ISL_8836908	2021-12-29	Jeju-do	None	BA.1.1	Kor-O1	72
hCoV-19/South Korea/KDCA25944/2021	EPI_ISL_8836909	2021-12-29	Jeollabuk-do	None	BA.1.1	QC out
hCoV-19/South Korea/KDCA26005/2021	EPI_ISL_8885942	2021-12-29	Seoul	None	BA.1	Outgroup	22
hCoV-19/South Korea/KDCA26013/2021	EPI_ISL_8885943	2021-12-29	Gyeonggi-do	None	BA.1.1	Kor-O1	72
hCoV-19/South Korea/KDCA26161/2021	EPI_ISL_8885944	2021-12-29	Daegu	None	BA.1.1	Kor-O1	72
hCoV-19/South Korea/KDCA26189/2021	EPI_ISL_8885945	2021-12-29	Travel	South Africa	BA.1	Outgroup	80
hCoV-19/South Korea/KDCA26190/2021	EPI_ISL_8885946	2021-12-29	Travel	Mozambique	BA.1	Outgroup	51
hCoV-19/South Korea/KDCA26191/2021	EPI_ISL_8885947	2021-12-29	Travel	Ethiopia	BA.1.1	Outgroup	79
hCoV-19/South Korea/KDCA26192/2021	EPI_ISL_8885948	2021-12-29	Travel	Congo	BA.1.1	Kor-O1	72
hCoV-19/South Korea/KDCA26202/2021	EPI_ISL_8885860	2021-12-29	Travel	Philippines	BA.2
hCoV-19/South Korea/KDCA26203/2021	EPI_ISL_8885949	2021-12-29	Gwangju	None	BA.1.1	Kor-O1	72
hCoV-19/South Korea/KDCA26206/2021	EPI_ISL_8885950	2021-12-29	Jeollabuk-do	None	BA.1.1	Kor-O1	72
hCoV-19/South Korea/KDCA26211/2021	EPI_ISL_8929304	2021-12-29	Seoul	None	BA.1	Outgroup	24
hCoV-19/South Korea/KDCA26212/2021	EPI_ISL_8929305	2021-12-29	Gyeonggi-do	None	BA.1.1	QC out
hCoV-19/South Korea/KDCA26214/2021	EPI_ISL_8929307	2021-12-29	Gyeonggi-do	None	BA.1.1	QC out
hCoV-19/South Korea/KDCA26215/2021	EPI_ISL_8929308	2021-12-29	Gyeonggi-do	None	BA.1.1	QC out
hCoV-19/South Korea/KDCA26216/2021	EPI_ISL_8929309	2021-12-29	Seoul	None	BA.1.1	QC out
hCoV-19/South Korea/KDCA26335/2021	EPI_ISL_8998190	2021-12-29	Travel	Kenya	BA.1.1	Outgroup	14
hCoV-19/South Korea/KDCA26336/2021	EPI_ISL_8998191	2021-12-29	Travel	United Arab Emirates	BA.1	Outgroup	33
hCoV-19/South Korea/KDCA26337/2021	EPI_ISL_8998192	2021-12-29	Travel	Canada	BA.1	Outgroup	25
hCoV-19/South Korea/KDCA26395/2021	EPI_ISL_8998238	2021-12-29	Daegu	None	BA.1.1	Outgroup	98
hCoV-19/South Korea/KDCA26536/2021	EPI_ISL_8998364	2021-12-29	Ulsan	None	BA.1.1	QC out
hCoV-19/South Korea/KDCA26537/2021	EPI_ISL_8998365	2021-12-29	Busan	None	BA.1.1	Outgroup	88
hCoV-19/South Korea/KDCA26555/2021	EPI_ISL_8998380	2021-12-29	Gyeongsangnam-do	None	BA.1	Outgroup	5
hCoV-19/South Korea/KDCA26557/2021	EPI_ISL_8998382	2021-12-29	Gyeongsangnam-do	None	BA.1	Outgroup	53
hCoV-19/South Korea/KDCA26569/2021	EPI_ISL_8998393	2021-12-29	Busan	None	BA.1	Kor-O2	13
hCoV-19/South Korea/KDCA26138/2021	EPI_ISL_8885951	2021-12-30	Daegu	None	BA.1.1	Kor-O1	72
hCoV-19/South Korea/KDCA26162/2021	EPI_ISL_8885952	2021-12-30	Gyeongsangbuk-do	None	BA.1.1	Kor-O1	72
hCoV-19/South Korea/KDCA26164/2021	EPI_ISL_8885953	2021-12-30	Daegu	None	BA.1.1	Kor-O3	97
hCoV-19/South Korea/KDCA26173/2021	EPI_ISL_8885954	2021-12-30	Busan	None	BA.1	Kor-O2	13
hCoV-19/South Korea/KDCA26205/2021	EPI_ISL_8885955	2021-12-30	Gwangju	None	BA.1.1	Kor-O3	97
hCoV-19/South Korea/KDCA26207/2021	EPI_ISL_8885956	2021-12-30	Travel	Egypt	BA.1	Outgroup	56
hCoV-19/South Korea/KDCA26208/2021	EPI_ISL_8885957	2021-12-30	Travel	Côte d’Ivoire	BA.1.1	Kor-O1	72
hCoV-19/South Korea/KDCA26217/2021	EPI_ISL_8929310	2021-12-30	Chungcheongbuk-do	None	BA.1.1	Kor-O1	72
hCoV-19/South Korea/KDCA26218/2021	EPI_ISL_8929311	2021-12-30	Gyeonggi-do	None	BA.1	Outgroup	46
hCoV-19/South Korea/KDCA26339/2021	EPI_ISL_8998193	2021-12-30	Travel	France	BA.1.1	Outgroup	90
hCoV-19/South Korea/KDCA26384/2022	EPI_ISL_8998229	2021-12-30	Gyeongsangbuk-do	None	BA.1.1	Outgroup	110
hCoV-19/South Korea/KDCA26385/2022	EPI_ISL_8998156	2021-12-30	Daegu	None	BA.1	Outgroup	70
hCoV-19/South Korea/KDCA26422/2022	EPI_ISL_8998263	2021-12-30	Daegu	None	BA.1	Outgroup	33
hCoV-19/South Korea/KDCA26528/2021	EPI_ISL_8998360	2021-12-30	Busan	None	BA.1	Kor-O2	13
hCoV-19/South Korea/KDCA26549/2022	EPI_ISL_8998376	2021-12-30	Busan	None	BA.1	Outgroup	68
hCoV-19/South Korea/KDCA26561/2022	EPI_ISL_8998384	2021-12-30	Gyeongsangnam-do	None	BA.1.1	Kor-O1	72
hCoV-19/South Korea/KDCA26038/2021	EPI_ISL_8885958	2021-12-31	Gyeonggi-do	None	BA.1.1	Kor-O1	72
hCoV-19/South Korea/KDCA26042/2021	EPI_ISL_8885959	2021-12-31	Seoul	None	BA.1.1	Kor-O1	72
hCoV-19/South Korea/KDCA26142/2021	EPI_ISL_8885960	2021-12-31	Jeollanam-do	None	BA.1.1	Kor-O3	97
hCoV-19/South Korea/KDCA26143/2021	EPI_ISL_8885961	2021-12-31	Gwangwon-do	None	BA.1	Kor-O2	13
hCoV-19/South Korea/KDCA26150/2021	EPI_ISL_8885962	2021-12-31	Seoul	None	BA.1.1	Outgroup	127
hCoV-19/South Korea/KDCA26151/2021	EPI_ISL_8885862	2021-12-31	Gyeongsangbuk-do	None	BA.1	Outgroup	35
hCoV-19/South Korea/KDCA26210/2021	EPI_ISL_8885963	2021-12-31	Travel	Rwanda	BA.1	Outgroup	38
hCoV-19/South Korea/KDCA26219/2021	EPI_ISL_8929377	2021-12-31	Gyeonggi-do	None	BA.1.1	QC out
hCoV-19/South Korea/KDCA26220/2021	EPI_ISL_8929379	2021-12-31	Gyeonggi-do	None	BA.1.1	QC out
hCoV-19/South Korea/KDCA26221/2021	EPI_ISL_8929312	2021-12-31	Gyeonggi-do	None	BA.1.1	Kor-O1	72
hCoV-19/South Korea/KDCA26225/2021	EPI_ISL_8929368	2021-12-31	Gwangwon-do	None	BA.1	Kor-O2	13
hCoV-19/South Korea/KDCA26226/2021	EPI_ISL_8929375	2021-12-31	Gyeonggi-do	None	BA.1	Outgroup	33
hCoV-19/South Korea/KDCA26240/2021	EPI_ISL_8929366	2021-12-31	Gyeonggi-do	None	BA.1.1	Kor-O1	72
hCoV-19/South Korea/KDCA26246/2021	EPI_ISL_8929392	2021-12-31	Gyeonggi-do	None	BA.1.1	Kor-O1	72
hCoV-19/South Korea/KDCA26386/2022	EPI_ISL_8998230	2021-12-31	Daegu	None	BA.1.1	Outgroup	115
hCoV-19/South Korea/KDCA26529/2022	EPI_ISL_8998361	2021-12-31	Busan	None	BA.1	Kor-O2	13
hCoV-19/South Korea/KDCA26530/2022	EPI_ISL_8998400	2021-12-31	Busan	None	BA.1	Kor-O2	13
hCoV-19/South Korea/KDCA26531/2022	EPI_ISL_8998362	2021-12-31	Busan	None	BA.1	Kor-O2	13
hCoV-19/South Korea/KDCA26532/2022	EPI_ISL_8998363	2021-12-31	Busan	None	BA.1	Kor-O2	13
hCoV-19/South Korea/KDCA26535/2022	EPI_ISL_8998147	2021-12-31	Busan	None	BA.1	Outgroup	70
hCoV-19/South Korea/KDCA26548/2022	EPI_ISL_8998375	2021-12-31	Busan	None	BA.1	Outgroup	25
hCoV-19/South Korea/KDCA26550/2022	EPI_ISL_8998377	2021-12-31	Gyeongsangnam-do	None	BA.1	Outgroup	53
hCoV-19/South Korea/KDCA26055/2022	EPI_ISL_8885964	2022-01-01	Seoul	None	BA.1.1	Outgroup	122
hCoV-19/South Korea/KDCA26141/2022	EPI_ISL_8885965	2022-01-01	Seoul	None	BA.1	Outgroup	1
hCoV-19/South Korea/KDCA26149/2022	EPI_ISL_8885966	2022-01-01	Gyeonggi-do	None	BA.1.1	Outgroup	123
hCoV-19/South Korea/KDCA26153/2022	EPI_ISL_8885967	2022-01-01	Gyeonggi-do	None	BA.1.1	Outgroup	124
hCoV-19/South Korea/KDCA26154/2022	EPI_ISL_8885968	2022-01-01	Seoul	None	BA.1.1	Kor-O1	72
hCoV-19/South Korea/KDCA26163/2022	EPI_ISL_8885969	2022-01-01	Gyeongsangbuk-do	None	BA.1.1	Kor-O1	72
hCoV-19/South Korea/KDCA26204/2022	EPI_ISL_8885970	2022-01-01	Travel	Uganda	BA.1.1	Outgroup	76
hCoV-19/South Korea/KDCA26222/2022	EPI_ISL_8929389	2022-01-01	Gyeonggi-do	None	BA.1.1	QC out
hCoV-19/South Korea/KDCA26223/2022	EPI_ISL_8929371	2022-01-01	Gyeonggi-do	None	BA.1.1	QC out
hCoV-19/South Korea/KDCA26224/2022	EPI_ISL_8929372	2022-01-01	Gyeonggi-do	None	BA.1.1	QC out
hCoV-19/South Korea/KDCA26227/2022	EPI_ISL_8929313	2022-01-01	Chungcheongbuk-do	None	BA.1.1	Kor-O1	72
hCoV-19/South Korea/KDCA26228/2022	EPI_ISL_8929385	2022-01-01	Seoul	None	BA.1	Outgroup	21
hCoV-19/South Korea/KDCA26229/2022	EPI_ISL_8929384	2022-01-01	Gyeonggi-do	None	BA.1.1	Kor-O1	72
hCoV-19/South Korea/KDCA26244/2022	EPI_ISL_8929373	2022-01-01	Gyeonggi-do	None	BA.1.1	Kor-O1	72
hCoV-19/South Korea/KDCA26248/2022	EPI_ISL_8929365	2022-01-01	Gyeonggi-do	None	BA.1.1	Kor-O1	72
hCoV-19/South Korea/KDCA26249/2022	EPI_ISL_8929370	2022-01-01	Gyeonggi-do	None	BA.1.1	QC out
hCoV-19/South Korea/KDCA26250/2022	EPI_ISL_8929376	2022-01-01	Seoul	None	BA.1.1	QC out
hCoV-19/South Korea/KDCA26342/2022	EPI_ISL_8998194	2022-01-01	Travel	Uganda	BA.1.1	Outgroup	75
hCoV-19/South Korea/KDCA26387/2022	EPI_ISL_8998231	2022-01-01	Daegu	None	BA.1.1	Outgroup	96
hCoV-19/South Korea/KDCA26538/2022	EPI_ISL_8998366	2022-01-01	Busan	None	BA.1	Outgroup	45
hCoV-19/South Korea/KDCA26539/2022	EPI_ISL_8998367	2022-01-01	Busan	None	BA.1	Outgroup	32
hCoV-19/South Korea/KDCA26541/2022	EPI_ISL_8998369	2022-01-01	Busan	None	BA.1.1	Outgroup	14
hCoV-19/South Korea/KDCA26542/2022	EPI_ISL_8998370	2022-01-01	Gyeongsangnam-do	None	BA.1	Outgroup	11
hCoV-19/South Korea/KDCA26551/2022	EPI_ISL_8998151	2022-01-01	Gyeongsangnam-do	None	BA.1.1	Outgroup	74
hCoV-19/South Korea/KDCA26552/2022	EPI_ISL_8998405	2022-01-01	Busan	None	BA.2
hCoV-19/South Korea/KDCA26559/2022	EPI_ISL_8998383	2022-01-01	Busan	None	BA.1.1	Kor-O1	72
hCoV-19/South Korea/KDCA26152/2022	EPI_ISL_8885971	2022-01-02	Seoul	None	BA.1.1	Outgroup	121
hCoV-19/South Korea/KDCA26230/2022	EPI_ISL_8929314	2022-01-02	Chungcheongnam-do	None	BA.1.1	Kor-O1	72
hCoV-19/South Korea/KDCA26233/2022	EPI_ISL_8929383	2022-01-02	Jeollabuk-do	None	BA.1.1	Kor-O1	72
hCoV-19/South Korea/KDCA26234/2022	EPI_ISL_8929378	2022-01-02	Jeollabuk-do	None	BA.1.1	Kor-O1	72
hCoV-19/South Korea/KDCA26235/2022	EPI_ISL_8929380	2022-01-02	Jeollabuk-do	None	BA.1.1	Kor-O1	72
hCoV-19/South Korea/KDCA26236/2022	EPI_ISL_8929369	2022-01-02	Seoul	None	BA.1.1	QC out
hCoV-19/South Korea/KDCA26237/2022	EPI_ISL_8929388	2022-01-02	Gyeonggi-do	None	BA.1.1	Kor-O1	72
hCoV-19/South Korea/KDCA26238/2022	EPI_ISL_8929374	2022-01-02	Gyeonggi-do	None	BA.1.1	Kor-O1	72
hCoV-19/South Korea/KDCA26239/2022	EPI_ISL_8929393	2022-01-02	Gyeonggi-do	None	BA.1.1	Kor-O1	72
hCoV-19/South Korea/KDCA26241/2022	EPI_ISL_8929387	2022-01-02	Gwangwon-do	None	BA.1	Kor-O2	13
hCoV-19/South Korea/KDCA26245/2022	EPI_ISL_8929315	2022-01-02	Gyeonggi-do	None	BA.1.1	Kor-O1	72
hCoV-19/South Korea/KDCA26251/2022	EPI_ISL_8929390	2022-01-02	Chungcheongbuk-do	None	BA.1	Outgroup	20
hCoV-19/South Korea/KDCA26253/2022	EPI_ISL_8929329	2022-01-02	Seoul	None	BA.1.1	Kor-O1	72
hCoV-19/South Korea/KDCA26255/2022	EPI_ISL_8929323	2022-01-02	Gyeonggi-do	None	BA.1.1	Kor-O1	72
hCoV-19/South Korea/KDCA26257/2022	EPI_ISL_8929316	2022-01-02	Seoul	None	BA.1.1	Kor-O1	72
hCoV-19/South Korea/KDCA26258/2022	EPI_ISL_8929317	2022-01-02	Seoul	None	BA.1.1	Kor-O1	72
hCoV-19/South Korea/KDCA26259/2022	EPI_ISL_8929322	2022-01-02	Seoul	None	BA.1.1	Kor-O1	72
hCoV-19/South Korea/KDCA26269/2022	EPI_ISL_8929330	2022-01-02	Gwangwon-do	None	BA.1	Kor-O2	13
hCoV-19/South Korea/KDCA26270/2022	EPI_ISL_8929331	2022-01-02	Gwangwon-do	None	BA.1	Kor-O2	13
hCoV-19/South Korea/KDCA26330/2022	EPI_ISL_8998152	2022-01-02	Travel	Uzbekistan	BA.1.1	Outgroup	91
hCoV-19/South Korea/KDCA26389/2022	EPI_ISL_8998233	2022-01-02	Daegu	None	BA.1	Outgroup	63
hCoV-19/South Korea/KDCA26396/2022	EPI_ISL_8998239	2022-01-02	Daegu	None	BA.1.1	Kor-O1	72
hCoV-19/South Korea/KDCA26397/2022	EPI_ISL_8998241	2022-01-02	Daegu	None	BA.1.1	Outgroup	82
hCoV-19/South Korea/KDCA26398/2022	EPI_ISL_8998242	2022-01-02	Gyeongsangbuk-do	None	BA.1.1	Outgroup	87
hCoV-19/South Korea/KDCA26399/2022	EPI_ISL_8998243	2022-01-02	Gyeongsangbuk-do	None	BA.1.1	Outgroup	87
hCoV-19/South Korea/KDCA26421/2022	EPI_ISL_8998262	2022-01-02	Daegu	None	BA.1	Outgroup	41
hCoV-19/South Korea/KDCA26423/2022	EPI_ISL_8998264	2022-01-02	Daegu	None	BA.1.1	Kor-O3	97
hCoV-19/South Korea/KDCA26534/2022	EPI_ISL_8998157	2022-01-02	Busan	None	BA.1.1	Kor-O1	72
hCoV-19/South Korea/KDCA26540/2022	EPI_ISL_8998368	2022-01-02	Busan	None	BA.1	Outgroup	32
hCoV-19/South Korea/KDCA26543/2022	EPI_ISL_8998150	2022-01-02	Busan	None	BA.1	Outgroup	10
hCoV-19/South Korea/KDCA26544/2022	EPI_ISL_8998371	2022-01-02	Busan	None	BA.1.1	Outgroup	95
hCoV-19/South Korea/KDCA26545/2022	EPI_ISL_8998372	2022-01-02	Gyeongsangnam-do	None	BA.1.1	Outgroup	104
hCoV-19/South Korea/KDCA26546/2022	EPI_ISL_8998373	2022-01-02	Busan	None	BA.1.1	Outgroup	118
hCoV-19/South Korea/KDCA26553/2022	EPI_ISL_8998378	2022-01-02	Busan	None	BA.1	Outgroup	66
hCoV-19/South Korea/KDCA26554/2022	EPI_ISL_8998379	2022-01-02	Busan	None	BA.1.1	Outgroup	120
hCoV-19/South Korea/KDCA26556/2022	EPI_ISL_8998381	2022-01-02	Gyeongsangnam-do	None	BA.1	Outgroup	47
hCoV-19/South Korea/KDCA26562/2022	EPI_ISL_8998385	2022-01-02	Busan	None	BA.1	Kor-O2	13
hCoV-19/South Korea/KDCA26563/2022	EPI_ISL_8998386	2022-01-02	Gyeongsangnam-do	None	BA.1	Outgroup	53
hCoV-19/South Korea/KDCA26231/2022	EPI_ISL_8929318	2022-01-03	Chungcheongnam-do	None	BA.1.1	Kor-O1	72
hCoV-19/South Korea/KDCA26232/2022	EPI_ISL_8929367	2022-01-03	Chungcheongnam-do	None	BA.1.1	Kor-O1	72
hCoV-19/South Korea/KDCA26242/2022	EPI_ISL_8929319	2022-01-03	Gyeongsangnam-do	None	BA.1.1	Kor-O1	72
hCoV-19/South Korea/KDCA26243/2022	EPI_ISL_8929381	2022-01-03	Jeollabuk-do	None	BA.1.1	Kor-O1	72
hCoV-19/South Korea/KDCA26247/2022	EPI_ISL_8929386	2022-01-03	Gyeonggi-do	None	BA.1.1	Kor-O1	72
hCoV-19/South Korea/KDCA26252/2022	EPI_ISL_8929320	2022-01-03	Gyeonggi-do	None	BA.1.1	QC out
hCoV-19/South Korea/KDCA26254/2022	EPI_ISL_8929332	2022-01-03	Seoul	None	BA.1.1	Kor-O1	72
hCoV-19/South Korea/KDCA26256/2022	EPI_ISL_8929321	2022-01-03	Seoul	None	BA.1.1	Outgroup	73
hCoV-19/South Korea/KDCA26260/2022	EPI_ISL_8929333	2022-01-03	Seoul	None	BA.1	Outgroup	24
hCoV-19/South Korea/KDCA26261/2022	EPI_ISL_8929334	2022-01-03	Chungcheongnam-do	None	BA.1.1	Kor-O1	72
hCoV-19/South Korea/KDCA26343/2022	EPI_ISL_8998195	2022-01-03	Travel	Netherland	BA.1.1	Outgroup	14
hCoV-19/South Korea/KDCA26344/2022	EPI_ISL_8998196	2022-01-03	Travel	Germany	BA.1	Outgroup	6
hCoV-19/South Korea/KDCA26351/2022	EPI_ISL_8998202	2022-01-03	Gyeongsangbuk-do	None	BA.1.1	Outgroup	34
hCoV-19/South Korea/KDCA26353/2022	EPI_ISL_8998402	2022-01-03	Daegu	None	BA.1.1	Kor-O1	72
hCoV-19/South Korea/KDCA26390/2022	EPI_ISL_8998234	2022-01-03	Daegu	None	BA.1.1	Kor-O1	72
hCoV-19/South Korea/KDCA26391/2022	EPI_ISL_8998235	2022-01-03	Daegu	None	BA.1	Outgroup	3
hCoV-19/South Korea/KDCA26392/2022	EPI_ISL_8998236	2022-01-03	Daegu	None	BA.1.1	Outgroup	127
hCoV-19/South Korea/KDCA26393/2022	EPI_ISL_8998237	2022-01-03	Daegu	None	BA.1	Outgroup	61
hCoV-19/South Korea/KDCA26394/2022	EPI_ISL_8998139	2022-01-03	Gyeongsangbuk-do	None	BA.1.1	Kor-O1	72
hCoV-19/South Korea/KDCA26401/2022	EPI_ISL_8998161	2022-01-03	Daegu	None	BA.1.1	Kor-O3	97
hCoV-19/South Korea/KDCA26402/2022	EPI_ISL_8998245	2022-01-03	Daegu	None	BA.1.1	Kor-O1	72
hCoV-19/South Korea/KDCA26403/2022	EPI_ISL_8998246	2022-01-03	Daegu	None	BA.1.1	Kor-O1	72
hCoV-19/South Korea/KDCA26404/2022	EPI_ISL_8998145	2022-01-03	Daegu	None	BA.1.1	Outgroup	111
hCoV-19/South Korea/KDCA26405/2022	EPI_ISL_8998247	2022-01-03	Daegu	None	BA.1.1	Kor-O1	72
hCoV-19/South Korea/KDCA26406/2022	EPI_ISL_8998248	2022-01-03	Daegu	None	BA.1.1	Kor-O1	72
hCoV-19/South Korea/KDCA26407/2022	EPI_ISL_8998249	2022-01-03	Daegu	None	BA.1.1	Kor-O1	72
hCoV-19/South Korea/KDCA26408/2022	EPI_ISL_8998250	2022-01-03	Daegu	None	BA.1.1	Kor-O1	72
hCoV-19/South Korea/KDCA26409/2022	EPI_ISL_8998251	2022-01-03	Daegu	None	BA.1.1	Kor-O1	72
hCoV-19/South Korea/KDCA26410/2022	EPI_ISL_8998252	2022-01-03	Gyeongsangbuk-do	None	BA.1.1	Kor-O1	72
hCoV-19/South Korea/KDCA26411/2022	EPI_ISL_8998253	2022-01-03	Daegu	None	BA.1.1	Kor-O1	72
hCoV-19/South Korea/KDCA26412/2022	EPI_ISL_8998254	2022-01-03	Daegu	None	BA.1.1	Kor-O1	72
hCoV-19/South Korea/KDCA26413/2022	EPI_ISL_8998404	2022-01-03	Gyeongsangbuk-do	None	BA.1.1	Kor-O1	72
hCoV-19/South Korea/KDCA26414/2022	EPI_ISL_8998255	2022-01-03	Gyeongsangbuk-do	None	BA.1.1	Kor-O1	72
hCoV-19/South Korea/KDCA26415/2022	EPI_ISL_8998256	2022-01-03	Gyeongsangbuk-do	None	BA.1.1	Kor-O1	72
hCoV-19/South Korea/KDCA26416/2022	EPI_ISL_8998257	2022-01-03	Daegu	None	BA.1.1	Kor-O1	72
hCoV-19/South Korea/KDCA26419/2022	EPI_ISL_8998260	2022-01-03	Gyeongsangbuk-do	None	BA.1.1	Kor-O1	72
hCoV-19/South Korea/KDCA26420/2022	EPI_ISL_8998261	2022-01-03	Gyeongsangbuk-do	None	BA.1.1	Kor-O1	72
hCoV-19/South Korea/KDCA26425/2022	EPI_ISL_8998265	2022-01-03	Gyeongsangbuk-do	None	BA.1.1	Kor-O1	72
hCoV-19/South Korea/KDCA26426/2022	EPI_ISL_8998144	2022-01-03	Daegu	None	BA.1.1	Kor-O1	72
hCoV-19/South Korea/KDCA26427/2022	EPI_ISL_8998266	2022-01-03	Daegu	None	BA.1.1	Kor-O1	72
hCoV-19/South Korea/KDCA26436/2022	EPI_ISL_8998276	2022-01-03	Daegu	None	BA.1.1	Kor-O1	72
hCoV-19/South Korea/KDCA26438/2022	EPI_ISL_8998278	2022-01-03	Daegu	None	BA.1.1	Kor-O1	72
hCoV-19/South Korea/KDCA26439/2022	EPI_ISL_8998279	2022-01-03	Daegu	None	BA.1	Outgroup	41
hCoV-19/South Korea/KDCA26547/2022	EPI_ISL_8998374	2022-01-03	Busan	None	BA.1.1	Outgroup	93
hCoV-19/South Korea/KDCA26564/2022	EPI_ISL_8998387	2022-01-03	Busan	None	BA.1	Outgroup	49
hCoV-19/South Korea/KDCA26565/2022	EPI_ISL_8998388	2022-01-03	Busan	None	BA.1	Outgroup	26
hCoV-19/South Korea/KDCA26566/2022	EPI_ISL_8998390	2022-01-03	Busan	None	BA.1	Kor-O2	13
hCoV-19/South Korea/KDCA26567/2022	EPI_ISL_8998391	2022-01-03	Busan	None	BA.1	Kor-O2	13
hCoV-19/South Korea/KDCA26574/2022	EPI_ISL_8998397	2022-01-03	Gyeongsangnam-do	None	BA.1	Outgroup	11
hCoV-19/South Korea/KDCA26576/2022	EPI_ISL_8998399	2022-01-03	Gyeongsangnam-do	None	BA.1.1	Outgroup	100
hCoV-19/South Korea/KDCA26577/2022	EPI_ISL_8998160	2022-01-03	Gyeongsangnam-do	None	BA.1.1	Outgroup	102
hCoV-19/South Korea/KDCA26262/2022	EPI_ISL_8929335	2022-01-04	Chungcheongbuk-do	None	BA.1.1	Kor-O1	72
hCoV-19/South Korea/KDCA26271/2022	EPI_ISL_8929336	2022-01-04	Jeollabuk-do	None	BA.1.1	Kor-O1	72
hCoV-19/South Korea/KDCA26274/2022	EPI_ISL_8929337	2022-01-04	Gyeonggi-do	None	BA.1.1	Kor-O1	72
hCoV-19/South Korea/KDCA26302/2022	EPI_ISL_8998167	2022-01-04	Gyeonggi-do	None	BA.1.1	Kor-O1	72
hCoV-19/South Korea/KDCA26345/2022	EPI_ISL_8998197	2022-01-04	Travel	Mexico	BA.1.1	Outgroup	110
hCoV-19/South Korea/KDCA26346/2022	EPI_ISL_8998198	2022-01-04	Daegu	None	BA.1.1	Kor-O1	72
hCoV-19/South Korea/KDCA26347/2022	EPI_ISL_8998155	2022-01-04	Gyeongsangbuk-do	None	BA.1.1	Kor-O1	72
hCoV-19/South Korea/KDCA26349/2022	EPI_ISL_8998200	2022-01-04	Daegu	None	BA.1.1	Kor-O1	72
hCoV-19/South Korea/KDCA26350/2022	EPI_ISL_8998201	2022-01-04	Gyeongsangbuk-do	None	BA.1.1	Kor-O1	72
hCoV-19/South Korea/KDCA26352/2022	EPI_ISL_8998203	2022-01-04	Gyeongsangbuk-do	None	BA.1.1	Kor-O1	72
hCoV-19/South Korea/KDCA26354/2022	EPI_ISL_8998204	2022-01-04	Gyeongsangbuk-do	None	BA.1.1	Kor-O1	72
hCoV-19/South Korea/KDCA26400/2022	EPI_ISL_8998244	2022-01-04	Daegu	None	BA.1.1	Kor-O1	72
hCoV-19/South Korea/KDCA26417/2022	EPI_ISL_8998258	2022-01-04	Daegu	None	BA.1.1	Kor-O1	72
hCoV-19/South Korea/KDCA26418/2022	EPI_ISL_8998259	2022-01-04	Daegu	None	BA.1.1	Kor-O1	72
hCoV-19/South Korea/KDCA26428/2022	EPI_ISL_8998267	2022-01-04	Daegu	None	BA.1.1	Kor-O1	72
hCoV-19/South Korea/KDCA26429/2022	EPI_ISL_8998268	2022-01-04	Daegu	None	BA.1.1	Kor-O1	72
hCoV-19/South Korea/KDCA26430/2022	EPI_ISL_8998269	2022-01-04	Daegu	None	BA.1.1	Kor-O1	72
hCoV-19/South Korea/KDCA26431/2022	EPI_ISL_8998270	2022-01-04	Daegu	None	BA.1.1	Kor-O1	72
hCoV-19/South Korea/KDCA26432/2022	EPI_ISL_8998271	2022-01-04	Daegu	None	BA.1.1	Kor-O1	72
hCoV-19/South Korea/KDCA26433/2022	EPI_ISL_8998273	2022-01-04	Daegu	None	BA.1.1	Kor-O1	72
hCoV-19/South Korea/KDCA26434/2022	EPI_ISL_8998274	2022-01-04	Daegu	None	BA.1.1	Kor-O1	72
hCoV-19/South Korea/KDCA26435/2022	EPI_ISL_8998275	2022-01-04	Gyeongsangbuk-do	None	BA.1.1	Kor-O1	72
hCoV-19/South Korea/KDCA26437/2022	EPI_ISL_8998277	2022-01-04	Daegu	None	BA.1.1	Kor-O1	72
hCoV-19/South Korea/KDCA26462/2022	EPI_ISL_8998299	2022-01-04	Gyeongsangbuk-do	None	BA.1.1	Kor-O1	72
hCoV-19/South Korea/KDCA26463/2022	EPI_ISL_8998149	2022-01-04	Gyeongsangbuk-do	None	BA.1.1	Kor-O1	72
hCoV-19/South Korea/KDCA26464/2022	EPI_ISL_8998300	2022-01-04	Gyeongsangbuk-do	None	BA.1.1	Kor-O1	72
hCoV-19/South Korea/KDCA26466/2022	EPI_ISL_8998301	2022-01-04	Gyeongsangbuk-do	None	BA.1.1	Kor-O1	72
hCoV-19/South Korea/KDCA26467/2022	EPI_ISL_8998302	2022-01-04	Daegu	None	BA.1.1	Kor-O1	72
hCoV-19/South Korea/KDCA26469/2022	EPI_ISL_8998305	2022-01-04	Daegu	None	BA.1.1	Kor-O1	72
hCoV-19/South Korea/KDCA26470/2022	EPI_ISL_8998306	2022-01-04	Daegu	None	BA.1.1	Kor-O1	72
hCoV-19/South Korea/KDCA26471/2022	EPI_ISL_8998307	2022-01-04	Daegu	None	BA.1.1	Kor-O1	72
hCoV-19/South Korea/KDCA26509/2022	EPI_ISL_8998340	2022-01-04	Gyeongsangbuk-do	None	BA.1.1	Kor-O1	72
hCoV-19/South Korea/KDCA26568/2022	EPI_ISL_8998392	2022-01-04	Busan	None	BA.1	Outgroup	17
hCoV-19/South Korea/KDCA26570/2022	EPI_ISL_8998394	2022-01-04	Busan	None	BA.1.1	Outgroup	92
hCoV-19/South Korea/KDCA26573/2022	EPI_ISL_8998396	2022-01-04	Busan	None	BA.1	Kor-O2	13
hCoV-19/South Korea/KDCA26263/2022	EPI_ISL_8929338	2022-01-05	Busan	None	BA.1.1	Kor-O1	72
hCoV-19/South Korea/KDCA26272/2022	EPI_ISL_8929339	2022-01-05	Gyeonggi-do	None	BA.1.1	Kor-O3	97
hCoV-19/South Korea/KDCA26273/2022	EPI_ISL_8929340	2022-01-05	Seoul	None	BA.1.1	Kor-O1	72
hCoV-19/South Korea/KDCA26275/2022	EPI_ISL_8929341	2022-01-05	Chungcheongnam-do	None	BA.1.1	Kor-O1	72
hCoV-19/South Korea/KDCA26276/2022	EPI_ISL_8929342	2022-01-05	Gyeonggi-do	None	BA.1.1	Kor-O1	72
hCoV-19/South Korea/KDCA26277/2022	EPI_ISL_8929343	2022-01-05	Gyeonggi-do	None	BA.1.1	Kor-O1	72
hCoV-19/South Korea/KDCA26278/2022	EPI_ISL_8929344	2022-01-05	Chungcheongbuk-do	None	BA.1.1	Kor-O1	72
hCoV-19/South Korea/KDCA26280/2022	EPI_ISL_8929345	2022-01-05	Jeollabuk-do	None	BA.1.1	Kor-O1	72
hCoV-19/South Korea/KDCA26282/2022	EPI_ISL_8929363	2022-01-05	Gwangju	None	BA.1.1	Kor-O3	97
hCoV-19/South Korea/KDCA26283/2022	EPI_ISL_8929346	2022-01-05	Jeollanam-do	None	BA.1.1	Kor-O3	97
hCoV-19/South Korea/KDCA26284/2022	EPI_ISL_8929347	2022-01-05	Jeollanam-do	None	BA.1.1	Kor-O3	97
hCoV-19/South Korea/KDCA26285/2022	EPI_ISL_8929348	2022-01-05	Jeollanam-do	None	BA.1.1	Kor-O3	97
hCoV-19/South Korea/KDCA26286/2022	EPI_ISL_8929349	2022-01-05	Jeollanam-do	None	BA.1.1	Kor-O3	97
hCoV-19/South Korea/KDCA26287/2022	EPI_ISL_8929350	2022-01-05	Jeollanam-do	None	BA.1.1	Kor-O3	97
hCoV-19/South Korea/KDCA26288/2022	EPI_ISL_8929351	2022-01-05	Jeollanam-do	None	BA.1.1	Kor-O3	97
hCoV-19/South Korea/KDCA26289/2022	EPI_ISL_8929352	2022-01-05	Jeollanam-do	None	BA.1.1	Kor-O3	97
hCoV-19/South Korea/KDCA26290/2022	EPI_ISL_8929353	2022-01-05	Jeollanam-do	None	BA.1.1	Kor-O3	97
hCoV-19/South Korea/KDCA26292/2022	EPI_ISL_8929354	2022-01-05	Gyeongsangnam-do	None	BA.1.1	Kor-O1	72
hCoV-19/South Korea/KDCA26293/2022	EPI_ISL_8929355	2022-01-05	Gyeongsangbuk-do	None	BA.1.1	Kor-O3	97
hCoV-19/South Korea/KDCA26294/2022	EPI_ISL_8929391	2022-01-05	Gyeongsangbuk-do	None	BA.1.1	Kor-O1	72
hCoV-19/South Korea/KDCA26295/2022	EPI_ISL_8929356	2022-01-05	Gyeonggi-do	None	BA.1.1	Outgroup	119
hCoV-19/South Korea/KDCA26296/2022	EPI_ISL_8929394	2022-01-05	Gyeongsangbuk-do	None	BA.1.1	Kor-O1	72
hCoV-19/South Korea/KDCA26297/2022	EPI_ISL_8929358	2022-01-05	Gyeongsangbuk-do	None	BA.1.1	Kor-O1	72
hCoV-19/South Korea/KDCA26298/2022	EPI_ISL_8929395	2022-01-05	Gyeongsangbuk-do	None	BA.1.1	Kor-O1	72
hCoV-19/South Korea/KDCA26299/2022	EPI_ISL_8929382	2022-01-05	Incheon	None	BA.1.1	Kor-O1	72
hCoV-19/South Korea/KDCA26300/2022	EPI_ISL_8929359	2022-01-05	Gyeongsangbuk-do	None	BA.1.1	Kor-O1	72
hCoV-19/South Korea/KDCA26301/2022	EPI_ISL_8929360	2022-01-05	Gyeonggi-do	None	BA.1.1	Kor-O1	72
hCoV-19/South Korea/KDCA26303/2022	EPI_ISL_8998168	2022-01-05	Gyeonggi-do	None	BA.1.1	Kor-O1	72
hCoV-19/South Korea/KDCA26304/2022	EPI_ISL_8998146	2022-01-05	Gwangwon-do	None	BA.1	Kor-O2	13
hCoV-19/South Korea/KDCA26305/2022	EPI_ISL_8998143	2022-01-05	Gwangwon-do	None	BA.1	Outgroup	111
hCoV-19/South Korea/KDCA26306/2022	EPI_ISL_8998163	2022-01-05	Chungcheongnam-do	None	BA.1.1	Kor-O1	72
hCoV-19/South Korea/KDCA26307/2022	EPI_ISL_8998169	2022-01-05	Chungcheongnam-do	None	BA.1.1	Kor-O1	72
hCoV-19/South Korea/KDCA26323/2022	EPI_ISL_8998166	2022-01-05	Gyeonggi-do	None	BA.1.1	QC out
hCoV-19/South Korea/KDCA26348/2022	EPI_ISL_8998199	2022-01-05	Gyeongsangbuk-do	None	BA.1.1	Kor-O1	72
hCoV-19/South Korea/KDCA26440/2022	EPI_ISL_8998280	2022-01-05	Daegu	None	BA.1	Outgroup	64
hCoV-19/South Korea/KDCA26441/2022	EPI_ISL_8998282	2022-01-05	Daegu	None	BA.1.1	Outgroup	103
hCoV-19/South Korea/KDCA26443/2022	EPI_ISL_8998283	2022-01-05	Gyeongsangbuk-do	None	BA.1	Outgroup	12
hCoV-19/South Korea/KDCA26448/2022	EPI_ISL_8998288	2022-01-05	Daegu	None	BA.1.1	Kor-O1	72
hCoV-19/South Korea/KDCA26449/2022	EPI_ISL_8998289	2022-01-05	Daegu	None	BA.1.1	Kor-O1	72
hCoV-19/South Korea/KDCA26450/2022	EPI_ISL_8998158	2022-01-05	Daegu	None	BA.1.1	Kor-O1	72
hCoV-19/South Korea/KDCA26452/2022	EPI_ISL_8998290	2022-01-05	Daegu	None	BA.1.1	Kor-O1	72
hCoV-19/South Korea/KDCA26456/2022	EPI_ISL_8998294	2022-01-05	Gyeongsangbuk-do	None	BA.1.1	Kor-O1	72
hCoV-19/South Korea/KDCA26458/2022	EPI_ISL_8998295	2022-01-05	Gyeongsangbuk-do	None	BA.1.1	Kor-O1	72
hCoV-19/South Korea/KDCA26459/2022	EPI_ISL_8998296	2022-01-05	Daegu	None	BA.1.1	Kor-O1	72
hCoV-19/South Korea/KDCA26460/2022	EPI_ISL_8998297	2022-01-05	Gyeongsangbuk-do	None	BA.1.1	Kor-O1	72
hCoV-19/South Korea/KDCA26461/2022	EPI_ISL_8998298	2022-01-05	Gyeongsangbuk-do	None	BA.1.1	Kor-O1	72
hCoV-19/South Korea/KDCA26468/2022	EPI_ISL_8998304	2022-01-05	Daegu	None	BA.1.1	Kor-O1	72
hCoV-19/South Korea/KDCA26472/2022	EPI_ISL_8998308	2022-01-05	Gyeongsangbuk-do	None	BA.1.1	Kor-O1	72
hCoV-19/South Korea/KDCA26473/2022	EPI_ISL_8998309	2022-01-05	Daegu	None	BA.1.1	Kor-O1	72
hCoV-19/South Korea/KDCA26571/2022	EPI_ISL_8998395	2022-01-05	Busan	None	BA.1.1	Outgroup	108
hCoV-19/South Korea/KDCA26575/2022	EPI_ISL_8998398	2022-01-05	Busan	None	BA.1.1	Outgroup	117
hCoV-19/South Korea/KDCA26279/2022	EPI_ISL_8929361	2022-01-06	Chungcheongnam-do	None	BA.1.1	Kor-O1	72
hCoV-19/South Korea/KDCA26281/2022	EPI_ISL_8929362	2022-01-06	Seoul	None	BA.1.1	Kor-O1	72
hCoV-19/South Korea/KDCA26291/2022	EPI_ISL_8929364	2022-01-06	Jeollanam-do	None	BA.1.1	Kor-O1	72
hCoV-19/South Korea/KDCA26308/2022	EPI_ISL_8998170	2022-01-06	Chungcheongbuk-do	None	BA.1.1	Kor-O1	72
hCoV-19/South Korea/KDCA26309/2022	EPI_ISL_8998401	2022-01-06	Jeollabuk-do	None	BA.1.1	Kor-O3	97
hCoV-19/South Korea/KDCA26310/2022	EPI_ISL_8998171	2022-01-06	Jeollabuk-do	None	BA.1.1	Kor-O3	97
hCoV-19/South Korea/KDCA26311/2022	EPI_ISL_8998172	2022-01-06	Jeollabuk-do	None	BA.1	Outgroup	84
hCoV-19/South Korea/KDCA26312/2022	EPI_ISL_8998173	2022-01-06	Jeollabuk-do	None	BA.1	Outgroup	84
hCoV-19/South Korea/KDCA26316/2022	EPI_ISL_8998176	2022-01-06	Gyeonggi-do	None	BA.1.1	Kor-O1	72
hCoV-19/South Korea/KDCA26321/2022	EPI_ISL_8998181	2022-01-06	Gyeonggi-do	None	BA.1.1	Kor-O1	72
hCoV-19/South Korea/KDCA26444/2022	EPI_ISL_8998284	2022-01-06	Daegu	None	BA.1.1	Kor-O1	72
hCoV-19/South Korea/KDCA26445/2022	EPI_ISL_8998285	2022-01-06	Daegu	None	BA.1.1	Kor-O1	72
hCoV-19/South Korea/KDCA26446/2022	EPI_ISL_8998286	2022-01-06	Daegu	None	BA.1.1	Kor-O1	72
hCoV-19/South Korea/KDCA26447/2022	EPI_ISL_8998287	2022-01-06	Daegu	None	BA.1.1	Kor-O1	72
hCoV-19/South Korea/KDCA26453/2022	EPI_ISL_8998291	2022-01-06	Daegu	None	BA.1.1	Kor-O1	72
hCoV-19/South Korea/KDCA26454/2022	EPI_ISL_8998292	2022-01-06	Daegu	None	BA.1.1	Kor-O1	72
hCoV-19/South Korea/KDCA26455/2022	EPI_ISL_8998293	2022-01-06	Daegu	None	BA.1.1	Kor-O1	72
hCoV-19/South Korea/KDCA26495/2022	EPI_ISL_8998327	2022-01-06	Gyeongsangbuk-do	None	BA.1.1	Kor-O1	72
hCoV-19/South Korea/KDCA26496/2022	EPI_ISL_8998328	2022-01-06	Daegu	None	BA.1.1	Kor-O1	72
hCoV-19/South Korea/KDCA26507/2022	EPI_ISL_8998338	2022-01-06	Gyeongsangbuk-do	None	BA.1.1	Kor-O1	72
hCoV-19/South Korea/KDCA26508/2022	EPI_ISL_8998339	2022-01-06	Gyeongsangbuk-do	None	BA.1.1	Kor-O1	72
hCoV-19/South Korea/KDCA26519/2022	EPI_ISL_8998351	2022-01-06	Gyeongsangbuk-do	None	BA.1.1	Kor-O1	72
hCoV-19/South Korea/KDCA26527/2022	EPI_ISL_8998359	2022-01-06	Daegu	None	BA.1.1	Kor-O1	72
hCoV-19/South Korea/KDCA26313/2022	EPI_ISL_8998174	2022-01-07	Gyeonggi-do	None	BA.1.1	Kor-O1	72
hCoV-19/South Korea/KDCA26314/2022	EPI_ISL_8998175	2022-01-07	Gyeonggi-do	None	BA.1.1	Kor-O1	72
hCoV-19/South Korea/KDCA26315/2022	EPI_ISL_8998140	2022-01-07	Seoul	None	BA.1.1	QC out
hCoV-19/South Korea/KDCA26317/2022	EPI_ISL_8998177	2022-01-07	Chungcheongnam-do	None	BA.1.1	Kor-O1	72
hCoV-19/South Korea/KDCA26322/2022	EPI_ISL_8998182	2022-01-07	Gyeonggi-do	None	BA.1.1	Kor-O1	72
hCoV-19/South Korea/KDCA26358/2022	EPI_ISL_8998207	2022-01-07	Seoul	None	BA.1.1	Kor-O1	72
hCoV-19/South Korea/KDCA26360/2022	EPI_ISL_8998209	2022-01-07	Seoul	None	BA.1.1	Outgroup	107
hCoV-19/South Korea/KDCA26474/2022	EPI_ISL_8998310	2022-01-07	Gyeongsangbuk-do	None	BA.1.1	Kor-O1	72
hCoV-19/South Korea/KDCA26475/2022	EPI_ISL_8998311	2022-01-07	Gyeongsangbuk-do	None	BA.1.1	Kor-O1	72
hCoV-19/South Korea/KDCA26488/2022	EPI_ISL_8998322	2022-01-07	Daegu	None	BA.1.1	Kor-O1	72
hCoV-19/South Korea/KDCA26489/2022	EPI_ISL_8998323	2022-01-07	Daegu	None	BA.1.1	Kor-O1	72
hCoV-19/South Korea/KDCA26490/2022	EPI_ISL_8998324	2022-01-07	Daegu	None	BA.1.1	Kor-O1	72
hCoV-19/South Korea/KDCA26491/2022	EPI_ISL_8998165	2022-01-07	Daegu	None	BA.1.1	Kor-O1	72
hCoV-19/South Korea/KDCA26493/2022	EPI_ISL_8998325	2022-01-07	Daegu	None	BA.1.1	Kor-O1	72
hCoV-19/South Korea/KDCA26494/2022	EPI_ISL_8998326	2022-01-07	Gyeongsangbuk-do	None	BA.1.1	Outgroup	81
hCoV-19/South Korea/KDCA26497/2022	EPI_ISL_8998329	2022-01-07	Daegu	None	BA.1.1	Kor-O1	72
hCoV-19/South Korea/KDCA26511/2022	EPI_ISL_8998342	2022-01-07	Daegu	None	BA.1.1	Kor-O1	72
hCoV-19/South Korea/KDCA26512/2022	EPI_ISL_8998343	2022-01-07	Daegu	None	BA.1.1	Kor-O1	72
hCoV-19/South Korea/KDCA26513/2022	EPI_ISL_8998344	2022-01-07	Daegu	None	BA.1.1	Kor-O1	72
hCoV-19/South Korea/KDCA26518/2022	EPI_ISL_8998350	2022-01-07	Daegu	None	BA.1.1	Kor-O1	72
hCoV-19/South Korea/KDCA26520/2022	EPI_ISL_8998352	2022-01-07	Gyeongsangbuk-do	None	BA.1.1	Kor-O1	72
hCoV-19/South Korea/KDCA26521/2022	EPI_ISL_8998353	2022-01-07	Gyeongsangbuk-do	None	BA.1.1	Kor-O1	72
hCoV-19/South Korea/KDCA26522/2022	EPI_ISL_8998354	2022-01-07	Daegu	None	BA.1	Outgroup	33
hCoV-19/South Korea/KDCA26524/2022	EPI_ISL_8998355	2022-01-07	Gyeongsangbuk-do	None	BA.1.1	Kor-O3	97
hCoV-19/South Korea/KDCA26525/2022	EPI_ISL_8998356	2022-01-07	Daegu	None	BA.1.1	Outgroup	116
hCoV-19/South Korea/KDCA26526/2022	EPI_ISL_8998357	2022-01-07	Daegu	None	BA.1.1	Kor-O1	72
hCoV-19/South Korea/KDCA26318/2022	EPI_ISL_8998178	2022-01-08	Jeollabuk-do	None	BA.1.1	Kor-O1	72
hCoV-19/South Korea/KDCA26319/2022	EPI_ISL_8998179	2022-01-08	Jeollabuk-do	None	BA.1.1	Kor-O1	72
hCoV-19/South Korea/KDCA26359/2022	EPI_ISL_8998208	2022-01-08	Seoul	None	BA.1.1	Kor-O1	72
hCoV-19/South Korea/KDCA26373/2022	EPI_ISL_8998220	2022-01-08	Gyeonggi-do	None	BA.1.1	Kor-O1	72
hCoV-19/South Korea/KDCA26476/2022	EPI_ISL_8998312	2022-01-08	Daegu	None	BA.1.1	Kor-O1	72
hCoV-19/South Korea/KDCA26477/2022	EPI_ISL_8998141	2022-01-08	Gyeongsangbuk-do	None	BA.1	Outgroup	69
hCoV-19/South Korea/KDCA26478/2022	EPI_ISL_8998313	2022-01-08	Gyeongsangbuk-do	None	BA.1.1	Kor-O3	97
hCoV-19/South Korea/KDCA26479/2022	EPI_ISL_8998314	2022-01-08	Gyeongsangbuk-do	None	BA.1.1	Kor-O3	97
hCoV-19/South Korea/KDCA26480/2022	EPI_ISL_8998315	2022-01-08	Gyeongsangbuk-do	None	BA.1.1	Kor-O3	97
hCoV-19/South Korea/KDCA26481/2022	EPI_ISL_8998316	2022-01-08	Gyeongsangbuk-do	None	BA.1.1	Outgroup	99
hCoV-19/South Korea/KDCA26482/2022	EPI_ISL_8998317	2022-01-08	Daegu	None	BA.1.1	Kor-O1	72
hCoV-19/South Korea/KDCA26483/2022	EPI_ISL_8998318	2022-01-08	Daegu	None	BA.1.1	Kor-O1	72
hCoV-19/South Korea/KDCA26484/2022	EPI_ISL_8998164	2022-01-08	Daegu	None	BA.1	QC out
hCoV-19/South Korea/KDCA26485/2022	EPI_ISL_8998319	2022-01-08	Daegu	None	BA.1.1	Kor-O1	72
hCoV-19/South Korea/KDCA26487/2022	EPI_ISL_8998321	2022-01-08	Daegu	None	BA.1.1	Kor-O1	72
hCoV-19/South Korea/KDCA26492/2022	EPI_ISL_8998406	2022-01-08	Daegu	None	BA.1.1	Kor-O1	72
hCoV-19/South Korea/KDCA26498/2022	EPI_ISL_8998331	2022-01-08	Gyeongsangbuk-do	None	BA.1.1	Kor-O1	72
hCoV-19/South Korea/KDCA26499/2022	EPI_ISL_8998332	2022-01-08	Gyeongsangbuk-do	None	BA.1.1	Kor-O1	72
hCoV-19/South Korea/KDCA26500/2022	EPI_ISL_8998333	2022-01-08	Gyeongsangbuk-do	None	BA.1.1	Kor-O1	72
hCoV-19/South Korea/KDCA26503/2022	EPI_ISL_8998336	2022-01-08	Daegu	None	BA.1.1	Kor-O1	72
hCoV-19/South Korea/KDCA26504/2022	EPI_ISL_8998142	2022-01-08	Daegu	None	BA.1.1	Kor-O1	72
hCoV-19/South Korea/KDCA26505/2022	EPI_ISL_8998337	2022-01-08	Daegu	None	BA.1.1	Kor-O1	72
hCoV-19/South Korea/KDCA26514/2022	EPI_ISL_8998345	2022-01-08	Daegu	None	BA.1.1	Kor-O1	72
hCoV-19/South Korea/KDCA26515/2022	EPI_ISL_8998346	2022-01-08	Daegu	None	BA.1.1	Kor-O1	72
hCoV-19/South Korea/KDCA26516/2022	EPI_ISL_8998347	2022-01-08	Daegu	None	BA.1.1	Kor-O1	72
hCoV-19/South Korea/KDCA26517/2022	EPI_ISL_8998348	2022-01-08	Gyeongsangbuk-do	None	BA.1.1	Kor-O1	72
hCoV-19/South Korea/KDCA26523/2022	EPI_ISL_8998154	2022-01-08	Daegu	None	BA.1.1	Kor-O1	72
hCoV-19/South Korea/KDCA26320/2022	EPI_ISL_8998180	2022-01-09	Seoul	None	BA.1.1	Kor-O1	72
hCoV-19/South Korea/KDCA26355/2022	EPI_ISL_8998205	2022-01-09	Gyeonggi-do	None	BA.1.1	Kor-O1	72
hCoV-19/South Korea/KDCA26356/2022	EPI_ISL_8998148	2022-01-09	Gyeonggi-do	None	BA.1.1	Kor-O1	72
hCoV-19/South Korea/KDCA26357/2022	EPI_ISL_8998206	2022-01-09	Gyeonggi-do	None	BA.1.1	Kor-O1	72
hCoV-19/South Korea/KDCA26361/2022	EPI_ISL_8998159	2022-01-09	Seoul	None	BA.1.1	Kor-O1	72
hCoV-19/South Korea/KDCA26362/2022	EPI_ISL_8998210	2022-01-09	Seoul	None	BA.1.1	Kor-O1	72
hCoV-19/South Korea/KDCA26363/2022	EPI_ISL_8998212	2022-01-09	Seoul	None	BA.1.1	Kor-O1	72
hCoV-19/South Korea/KDCA26366/2022	EPI_ISL_8998214	2022-01-09	Chungcheongnam-do	None	BA.1.1	Kor-O1	72
hCoV-19/South Korea/KDCA26367/2022	EPI_ISL_8998215	2022-01-09	Chungcheongbuk-do	None	BA.1.1	Kor-O1	72
hCoV-19/South Korea/KDCA26372/2022	EPI_ISL_8998403	2022-01-09	Gyeonggi-do	None	BA.1.1	Kor-O1	72
hCoV-19/South Korea/KDCA26374/2022	EPI_ISL_8998221	2022-01-09	Chungcheongnam-do	None	BA.1.1	Kor-O1	72
hCoV-19/South Korea/KDCA26486/2022	EPI_ISL_8998320	2022-01-09	Daegu	None	BA.1.1	Kor-O1	72
hCoV-19/South Korea/KDCA26501/2022	EPI_ISL_8998334	2022-01-09	Daegu	None	BA.1.1	Kor-O1	72
hCoV-19/South Korea/KDCA26502/2022	EPI_ISL_8998335	2022-01-09	Daegu	None	BA.1.1	Kor-O1	72
hCoV-19/South Korea/KDCA26368/2022	EPI_ISL_8998216	2022-01-10	Chungcheongnam-do	None	BA.1.1	Kor-O1	72
hCoV-19/South Korea/KDCA26369/2022	EPI_ISL_8998217	2022-01-10	Chungcheongnam-do	None	BA.1.1	Kor-O1	72
hCoV-19/South Korea/KDCA26370/2022	EPI_ISL_8998218	2022-01-10	Gyeonggi-do	None	BA.1.1	Kor-O1	72
hCoV-19/South Korea/KDCA26371/2022	EPI_ISL_8998219	2022-01-10	Gyeonggi-do	None	BA.1.1	Kor-O1	72
hCoV-19/South Korea/KDCA26376/2022	EPI_ISL_8998153	2022-01-10	Chungcheongbuk-do	None	BA.1.1	Kor-O1	72
hCoV-19/South Korea/KDCA26377/2022	EPI_ISL_8998223	2022-01-10	Chungcheongnam-do	None	BA.1.1	Kor-O1	72
hCoV-19/South Korea/KDCA26375/2022	EPI_ISL_8998222	2022-01-11	Chungcheongnam-do	None	BA.1.1	Kor-O1	72
hCoV-19/South Korea/KDCA26378/2022	EPI_ISL_8998224	2022-01-11	Daejeon	None	BA.1.1	Kor-O3	97
hCoV-19/South Korea/KDCA26379/2022	EPI_ISL_8998225	2022-01-11	Daejeon	None	BA.1.1	Kor-O3	97
hCoV-19/South Korea/KDCA26380/2022	EPI_ISL_8998226	2022-01-11	Chungcheongnam-do	None	BA.1.1	Kor-O1	72
hCoV-19/South Korea/KDCA26381/2022	EPI_ISL_8998227	2022-01-11	Seoul	None	BA.1	Outgroup	33
hCoV-19/South Korea/KDCA26382/2022	EPI_ISL_8998228	2022-01-11	Seoul	None	BA.1.1	Kor-O1	72
